# Supplementary material for: Machine Learning Applied to Pre-Operative Computed-Tomography-Based Radiomic Features Can Accurately Differentiate Uterine Leiomyoma from Leiomyosarcoma: A Pilot Study
Source: Cancers (Basel). 2024 Apr 19;16(8):1570. doi: 10.3390/cancers16081570 (PMC11048510; doi:10.3390/cancers16081570)
Supplement: Supplementary file 1 [file cancers-16-01570-s001.zip]

Archive with 1 entries (1 files):
- cancers-2920716-supplementary.pdf
